# Supplementary material for: Deregulation of the spindle assembly checkpoint is associated with paclitaxel resistance in ovarian cancer
Source: J Ovarian Res. 2018 Apr 4;11:27. doi: 10.1186/s13048-018-0399-7 (PMC5885411; doi:10.1186/s13048-018-0399-7)
Supplement: Supplementary file 1 — Table S1. List of significant genes illustrating enrichment and depletion of genes across 3 ovarian cancer cell lines. (XLS 38 kb) [file 13048_2018_399_MOESM1_ESM.xls]

## Sheet: Gene List
			Table S1. List of differentially expressed genes across human ovarian cancer cells
Gene	COV504		TOV21G		TOV112D
	Coefficient	Q-values	Coefficient	Q-values	Coefficient	Q-values
ASPM	-0.541963	0.001121	-0.794365	0.0315	-0.868157	0.0425625
AURKA	-0.515123	0.0035542	-0.681613	0.00795978	-0.894298	0.0326728
BNIP3	0.83717	0.00335284	0.36597	0.0263476	0.534669	0.0470171
BUB1	-0.559349	0.00185738	-0.704684	0.0100691	-1.00416	0.0234512
CCNB1	-0.442422	0.0387345	-0.81788	0.0261158	-0.863508	0.014231
CENPE	-0.606514	0.0114684	-0.928342	0.00633873	-0.857072	0.0372377
CENPF	-0.450046	0.0421405	-0.943701	0.00551857	-1.17167	0.0454434
CKAP5	-0.262222	0.00567911	-0.445319	0.00551857	-0.408378	0.0455797
COL18A1	-0.395104	0.00135132	-0.762111	0.00551857	-0.499321	0.024571
ENO2	0.520419	0.00400543	0.339113	0.049757	0.859784	0.0202628
FAM72D	-0.318914	0.0190411	-0.27154	0.0463424	-0.680206	0.00812679
FAM83D	-0.786569	0.00214363	-0.953198	0.00551857	-0.798386	0.0131361
HMGB2	-0.423267	0.0178476	-0.528383	0.0184528	-0.593229	0.0159878
LOC646993	-0.313837	0.0300272	-0.551453	0.0130063	-0.612715	0.00776961
LOC730101	-0.240365	0.00329323	-0.251429	0.0455031	-0.424279	0.048004
MGC39900	-0.37672	0.00459247	-0.749975	0.00177175	-1.78707	0.0194702
NDC80	-0.464515	0.00646806	-0.721808	0.0364142	-0.828505	0.0259916
NEK2	-0.864604	0.000642824	-0.87117	0.0100691	-0.367918	0.0372377
PMEPA1	-0.786518	0.001137	-0.852966	0.00735703	-0.513235	0.0261533
PSME1	0.231911	0.0301516	0.369961	0.0280089	0.992877	0.0321345
PTK2	-0.159584	0.0466734	-0.329567	0.0142069	-0.301903	0.0435493
SERTAD4	-0.32041	0.0056963	-0.408981	0.0093586	-1.5941	0.031959
SPRY2	0.351869	0.0205339	0.464359	0.00435879	2.70094	0.011371
STMN3	-0.346652	0.00110466	-0.927629	0.00735703	-2.43109	0.0156193
TFPI2	0.460283	0.00454001	1.02282	0.000953688	3.33836	0.0312268
UBE2C	-0.519064	0.00596334	-0.523064	0.0162555	-1.03903	0.0391144
WBP5	0.38582	0.0189559	0.354931	0.00838629	0.639347	0.0473012
